# Supplementary material for: Estimating Economic Losses Caused by COVID-19 under Multiple Control Measure Scenarios with a Coupled Infectious Disease—Economic Model: A Case Study in Wuhan, China
Source: Int J Environ Res Public Health. 2021 Nov 9;18(22):11753. doi: 10.3390/ijerph182211753 (PMC8621982; doi:10.3390/ijerph182211753)
Supplement: Supplementary file 1 [file ijerph-18-11753-s001.zip]

Archive with 1 entries (1 files):
- ijerph-1406284-supplementary.pdf
